# Supplementary material for: Single-cell RNA-sequencing analysis of estrogen- and endocrine-disrupting chemical-induced reorganization of mouse mammary gland
Source: Commun Biol. 2019 Nov 5;2:406. doi: 10.1038/s42003-019-0618-9 (PMC6831695; doi:10.1038/s42003-019-0618-9)
Supplement: Supplementary file 3 — Supplementary Data 1 [file 42003_2019_618_MOESM3_ESM.csv]

	p_val	avg_logFC	pct.1	pct.2	p_val_adj	cluster	gene
1	0	1.949241894	0.996	0.557	0	0	Pi16
2	0	1.588761565	0.948	0.53	0	0	Igfbp5
3	0	1.468055448	0.826	0.274	0	0	Gm12840
4	0	1.336017221	0.977	0.395	0	0	Anxa3
5	0	1.324922667	0.54	0.038	0	0	Mrgprg
6	0	1.303791209	0.942	0.296	0	0	Sema3c
7	0	1.29532988	0.994	0.51	0	0	C3
8	0	1.28133596	0.841	0.151	0	0	Smpd3
9	0	1.267094262	0.977	0.583	0	0	Ugdh
10	0	1.250777411	0.986	0.445	0	0	Col14a1
11	0	1.229728023	0.981	0.455	0	0	Igfbp4
12	0	1.168070548	0.996	0.585	0	0	Fn1
13	0	1.155869853	0.953	0.343	0	0	Ackr3
14	0	1.141294879	0.998	0.625	0	0	Clec3b
15	0	1.134709058	0.977	0.38	0	0	Fndc1
16	0	1.109234912	0.987	0.461	0	0	Pcolce2
17	0	1.105397775	0.901	0.289	0	0	Qpct
18	0	1.103184352	0.963	0.588	0	0	Mfap5
19	0	1.089897415	0.926	0.329	0	0	Lrrn4cl
20	0	1.086245194	0.983	0.482	0	0	Axl
21	0	1.888134956	0.978	0.562	0	1	Lpl
22	0	1.616479862	0.597	0.137	0	1	Cxcl14
23	0	1.598476985	0.9	0.33	0	1	Col4a1
24	0	1.405233928	0.999	0.805	0	1	Col3a1
25	0	1.343834834	0.92	0.324	0	1	Sparcl1
26	0	1.261978337	1	0.958	0	1	Gsn
27	0	1.241034019	0.782	0.231	0	1	Col4a2
28	0	1.240928807	0.743	0.212	0	1	Col5a3
29	0	1.221056465	0.871	0.488	0	1	Col6a3
30	0	1.177879999	0.927	0.427	0	1	Cygb
31	0	1.1597522	0.613	0.154	0	1	Smoc2
32	0	1.153019679	0.958	0.832	0	1	Zfp36
33	0	1.130205417	0.909	0.473	0	1	Cxcl12
34	0	1.069643968	0.876	0.419	0	1	Entpd2
35	0	1.056789466	0.874	0.542	0	1	Fgl2
36	0	1.003084296	0.924	0.515	0	1	Col6a2
37	0	0.989821796	0.997	0.968	0	1	Mt1
38	0	0.983451722	0.862	0.491	0	1	Ctsk
39	3.63E-247	1.025267178	0.564	0.303	6.59E-243	1	Gas6
40	1.26E-97	1.0083966	0.681	0.626	2.29E-93	1	Dnajb1
41	0	1.227286625	0.702	0.139	0	2	Akr1c18
42	0	1.211382227	0.959	0.325	0	2	Sfrp4
43	0	1.067754483	0.978	0.435	0	2	Anxa3
44	0	1.028857588	0.899	0.375	0	2	Pla1a
45	0	0.997497018	0.963	0.382	0	2	Ackr3
46	0	0.993944651	0.991	0.604	0	2	Metrnl
47	0	0.993912562	0.986	0.512	0	2	Ifi27l2a
48	0	0.984627624	0.781	0.374	0	2	Ptx3
49	0	0.971728306	0.73	0.342	0	2	Hmox1
50	0	0.963766093	0.993	0.496	0	2	Pcolce2
51	0	0.961859803	0.86	0.39	0	2	Has1
52	0	0.939491651	0.985	0.545	0	2	Csrp2
53	0	0.937404509	1	0.852	0	2	Timp2
54	0	0.925614734	1	0.732	0	2	Igfbp6
55	0	0.894226995	0.997	0.666	0	2	Plpp3
56	0	0.890804786	0.995	0.607	0	2	Ugdh
57	0	0.888875049	0.999	0.613	0	2	Fn1
58	0	0.888046806	0.985	0.419	0	2	Fndc1
59	2.06E-266	1.087035783	0.743	0.422	3.74E-262	2	Ccl7
60	1.69E-204	1.600603472	0.605	0.344	3.07E-200	2	Ccl2
61	0	2.145176242	0.521	0.056	0	3	Mfap4
62	0	1.835213993	0.737	0.196	0	3	Spon1
63	0	1.737246135	0.601	0.071	0	3	Ifitm1
64	0	1.711913488	0.809	0.658	0	3	Postn
65	0	1.647902895	0.814	0.263	0	3	Penk
66	0	1.60410233	0.94	0.296	0	3	Bgn
67	0	1.556072628	0.843	0.392	0	3	Apod
68	0	1.550674106	0.395	0.013	0	3	Crabp1
69	0	1.524220461	0.755	0.129	0	3	Enpp2
70	0	1.419429065	0.767	0.142	0	3	Sfrp1
71	0	1.379499372	0.812	0.373	0	3	Gas1
72	0	1.360499002	0.998	0.607	0	3	Igfbp7
73	0	1.323221256	0.727	0.172	0	3	Hsd11b1
74	0	1.281411391	0.666	0.15	0	3	Mdk
75	0	1.280559223	0.735	0.195	0	3	Lox
76	0	1.278336275	0.477	0.11	0	3	Inmt
77	0	1.221618659	0.972	0.671	0	3	Lum
78	0	1.21687563	0.719	0.329	0	3	Mmp3
79	0	1.190135909	0.837	0.304	0	3	Srpx
80	9.81E-50	1.279330564	0.364	0.263	1.78E-45	3	Igfbp3
81	0	2.945758381	1	0.196	0	4	Ptn
82	0	2.621930782	0.974	0.144	0	4	Ly6d
83	0	2.461997498	0.996	0.134	0	4	Fam25c
84	0	2.438606127	0.979	0.135	0	4	Cited1
85	0	2.401020665	0.998	0.124	0	4	Wfdc2
86	0	2.293716868	1	0.335	0	4	Krt19
87	0	2.287346384	0.999	0.237	0	4	Cd24a
88	0	2.260939701	0.998	0.146	0	4	Prlr
89	0	2.146882196	0.679	0.107	0	4	Fxyd2
90	0	2.127737646	1	0.264	0	4	Krt18
91	0	2.112156272	0.828	0.134	0	4	Areg
92	0	2.10896214	0.997	0.164	0	4	Slc12a2
93	0	2.035311091	0.995	0.118	0	4	Cdo1
94	0	1.926779664	0.999	0.552	0	4	AW112010
95	0	1.906763005	1	0.229	0	4	Krt8
96	0	1.804439482	0.993	0.12	0	4	Krt7
97	0	1.77304894	0.985	0.15	0	4	Stc2
98	0	1.771245221	0.976	0.214	0	4	Hist1h2bc
99	0	1.763658981	0.97	0.122	0	4	Aqp5
100	0	1.730336945	1	0.603	0	4	Cd164
101	0	2.860845802	0.966	0.047	0	5	Csn3
102	0	2.742638111	0.993	0.141	0	5	Plet1
103	0	2.732368431	0.977	0.279	0	5	Trf
104	0	2.57276594	0.905	0.043	0	5	Wfdc18
105	0	2.535976686	0.976	0.087	0	5	Lcn2
106	0	2.446668272	0.833	0.054	0	5	Spp1
107	0	1.821424276	0.998	0.265	0	5	Krt18
108	0	1.783645638	0.998	0.183	0	5	Epcam
109	0	1.781990307	0.997	0.23	0	5	Krt8
110	0	1.678344245	0.984	0.281	0	5	Tm4sf1
111	0	1.676840847	0.903	0.026	0	5	Fcgbp
112	0	1.62870422	0.605	0.011	0	5	Ltf
113	0	1.61138404	0.997	0.185	0	5	Fxyd3
114	0	1.558610887	0.986	0.523	0	5	Mfge8
115	0	1.337149723	0.977	0.194	0	5	Clu
116	0	1.258255018	0.963	0.156	0	5	Sfn
117	0	1.214353339	0.955	0.219	0	5	Efhd2
118	0	1.19227251	0.992	0.336	0	5	Krt19
119	0	1.183900176	0.76	0.077	0	5	Hp
120	0	1.175963469	0.945	0.166	0	5	Sox9
121	0	4.287602131	0.67	0.108	0	6	Ccl5
122	0	3.043363149	0.288	0.023	0	6	Gzma
123	0	2.747507513	0.967	0.057	0	6	Cd52
124	0	2.596102909	0.607	0.019	0	6	Nkg7
125	0	2.410240144	0.91	0.211	0	6	Vps37b
126	0	2.301557261	0.873	0.037	0	6	Hcst
127	0	2.280829731	0.904	0.045	0	6	Rac2
128	0	2.078394733	0.601	0.01	0	6	Cd3g
129	0	2.048098953	0.721	0.113	0	6	Rgs2
130	0	2.036875275	0.946	0.198	0	6	Srgn
131	0	1.865940712	0.775	0.272	0	6	Crem
132	0	1.834912748	0.894	0.21	0	6	Fxyd5
133	0	1.822017249	0.834	0.171	0	6	Ptpn18
134	0	1.804754737	0.873	0.446	0	6	Ifngr1
135	0	1.804325544	0.796	0.049	0	6	Coro1a
136	0	1.793145153	0.718	0.036	0	6	Selplg
137	0	1.777789904	0.292	0.011	0	6	Gzmb
138	0	1.75368469	0.693	0.015	0	6	Gimap3
139	0	1.747089036	0.798	0.069	0	6	Arhgdib
140	0	1.733758589	0.763	0.112	0	6	Ets1
141	0	4.153206067	0.998	0.06	0	7	Acta2
142	0	3.529731585	0.992	0.05	0	7	Tagln
143	0	3.210978665	0.931	0.036	0	7	Krt14
144	0	2.921366357	0.988	0.094	0	7	Tpm2
145	0	2.793002462	0.902	0.03	0	7	Krt17
146	0	2.769815149	0.642	0.062	0	7	Slpi
147	0	2.381455372	0.941	0.017	0	7	Cnn1
148	0	2.378652953	0.978	0.182	0	7	Myl9
149	0	2.3321263	0.923	0.033	0	7	1500015O10Rik
150	0	2.112606823	0.935	0.215	0	7	Sfn
151	0	2.097498112	0.992	0.338	0	7	Csrp1
152	0	2.086934202	0.799	0.118	0	7	Lgals7
153	0	1.973182861	0.99	0.191	0	7	Cxcl14
154	0	1.920758165	0.929	0.013	0	7	Krt5
155	0	1.806828891	0.909	0.049	0	7	Mylk
156	0	1.749877454	0.967	0.409	0	7	Tpm1
157	0	1.731292835	0.807	0.162	0	7	Apoc1
158	0	1.669782567	0.86	0.014	0	7	Myh11
159	0	1.662766987	0.689	0.011	0	7	Il17b
160	0	1.642570839	0.99	0.244	0	7	Fxyd3
161	0	3.110965139	0.751	0.082	0	8	H2-Aa
162	0	3.08916249	0.776	0.1	0	8	Cd74
163	0	2.926175122	0.617	0.052	0	8	Lyz2
164	0	2.799579426	0.755	0.094	0	8	H2-Ab1
165	0	2.703966121	0.722	0.055	0	8	H2-Eb1
166	0	2.254908444	0.816	0.066	0	8	Tyrobp
167	0	2.106499485	0.516	0.032	0	8	Il1b
168	0	2.049118738	0.509	0.024	0	8	Wfdc17
169	0	1.992475112	0.765	0.06	0	8	Fcer1g
170	0	1.977518817	0.498	0.023	0	8	Ccl6
171	0	1.920577717	0.935	0.093	0	8	Cd52
172	0	1.698023123	0.884	0.076	0	8	Coro1a
173	0	1.693358022	0.448	0.018	0	8	Ccl9
174	0	1.691528104	0.635	0.024	0	8	Alox5ap
175	0	1.6669486	0.729	0.034	0	8	Ctss
176	0	1.657106979	0.7	0.059	0	8	H2-DMa
177	0	1.637170356	0.625	0.02	0	8	H2-DMb1
178	0	1.571079437	0.845	0.102	0	8	Cytip
179	7.49E-249	1.883319045	0.971	0.227	1.36E-244	8	Srgn
180	3.71E-99	1.813769818	0.271	0.032	6.73E-95	8	Ccl4
181	0	4.399265609	0.957	0.098	0	9	Cd74
182	0	4.008970258	0.918	0.08	0	9	H2-Aa
183	0	3.938859555	0.918	0.092	0	9	H2-Ab1
184	0	3.891494639	0.89	0.054	0	9	H2-Eb1
185	0	3.788563619	0.941	0.047	0	9	Lyz2
186	0	3.010019804	0.827	0.027	0	9	Il1b
187	0	2.864441251	0.949	0.031	0	9	Ctss
188	0	2.717183862	0.992	0.064	0	9	Tyrobp
189	0	2.715360142	0.325	0.01	0	9	C1qa
190	0	2.542578034	0.98	0.058	0	9	Fcer1g
191	0	2.514936597	0.333	0.008	0	9	C1qb
192	0	2.443973936	0.333	0.006	0	9	C1qc
193	0	2.380621043	0.769	0.02	0	9	Wfdc17
194	0	2.347134933	0.808	0.019	0	9	Ccl6
195	0	2.329058516	0.871	0.017	0	9	H2-DMb1
196	0	2.267814693	0.863	0.023	0	9	Cd83
197	0	2.18348129	0.91	0.057	0	9	H2-DMa
198	1.50E-225	2.599788262	0.808	0.152	2.71E-221	9	Cd14
199	1.49E-175	2.822924796	0.557	0.081	2.70E-171	9	Cxcl2
200	2.93E-13	2.191447847	0.592	0.538	5.32E-09	9	Apoe
201	0	3.317847562	0.961	0.111	0	10	Plvap
202	0	2.549831716	0.836	0.019	0	10	Rbp7
203	0	2.537114748	0.957	0.064	0	10	Cd36
204	0	2.517705249	0.944	0.007	0	10	Flt1
205	0	2.38710099	0.974	0.025	0	10	Pecam1
206	0	2.363707712	0.931	0.062	0	10	Id1
207	0	2.309845405	0.927	0.014	0	10	Kdr
208	0	2.267740342	0.978	0.041	0	10	Egfl7
209	0	2.153639227	0.853	0.003	0	10	Apold1
210	0	2.088929793	0.603	0.003	0	10	Rgs5
211	0	2.04584976	0.823	0.002	0	10	Gpihbp1
212	0	2.034346716	0.879	0.102	0	10	Scarb1
213	0	2.032498728	0.957	0.148	0	10	Tinagl1
214	0	1.988437806	0.828	0.004	0	10	Ednrb
215	0	1.982128268	0.909	0.05	0	10	Ctla2a
216	0	1.944197594	0.789	0.042	0	10	Gm13889
217	1.00E-291	2.072279788	0.871	0.125	1.82E-287	10	Lrg1
218	8.93E-262	3.541831838	0.983	0.215	1.62E-257	10	Fabp4
219	7.21E-173	1.914913133	1	0.344	1.31E-168	10	Tm4sf1
220	7.76E-128	2.273694099	0.987	0.656	1.41E-123	10	Igfbp7
