# Supplementary material for: Single-cell RNA-sequencing analysis of estrogen- and endocrine-disrupting chemical-induced reorganization of mouse mammary gland
Source: Commun Biol. 2019 Nov 5;2:406. doi: 10.1038/s42003-019-0618-9 (PMC6831695; doi:10.1038/s42003-019-0618-9)
Supplement: Supplementary file 4 — Supplementary Data 2 [file 42003_2019_618_MOESM4_ESM.xlsx]

## Sheet: 070919 PBDE In Vivo Supplementa
	p_val	avg_logFC	pct.1	pct.2	p_val_adj	cluster	gene
1	0	1.13848	0.999	0.838	0	0	Ptn
2	7.15583e-287	0.891056	1	0.986	1.2985e-282	0	S100a6
3	1.28246e-280	1.21601	0.999	0.833	2.32716e-276	0	AW112010
4	2.37652e-271	0.967967	0.997	0.789	4.31243e-267	0	Wfdc2
5	3.38923e-229	0.934896	0.994	0.761	6.1501e-225	0	Cdo1
6	1.81053e-223	0.887552	0.995	0.791	3.2854e-219	0	Fam25c
7	1.2171e-212	0.99162	0.984	0.832	2.20854e-208	0	Ly6a
8	1.76952e-206	0.838297	1	1	3.21097e-202	0	Tmsb4x
9	1.09995e-198	0.80082	0.989	0.832	1.99598e-194	0	Tspan13
10	5.54011e-187	1.09333	0.978	0.776	1.00531e-182	0	Cited1
11	2.74172e-186	0.75671	0.985	0.761	4.97512e-182	0	Stc2
12	1.95139e-173	0.769915	0.995	0.968	3.541e-169	0	Pnrc1
13	3.29128e-164	1.02432	0.969	0.803	5.97236e-160	0	Ly6d
14	2.32106e-150	0.891267	0.996	0.886	4.21179e-146	0	Gpx3
15	3.7104e-137	0.832173	0.999	0.969	6.7329e-133	0	Cd24a
16	1.56245e-122	0.774609	0.929	0.734	2.83522e-118	0	Tmem158
17	6.35352e-115	0.93798	0.985	0.884	1.15291e-110	0	Glul
18	1.66235e-61	0.888318	0.825	0.732	3.0165e-57	0	Areg
19	2.83969e-24	0.887814	0.67	0.599	5.1529e-20	0	Fxyd2
20	5.75226e-11	0.934234	0.435	0.383	1.0438e-06	0	Upk3a
21	3.74984e-220	0.73061	0.985	0.338	6.80447e-216	1	Igfbp5
22	1.92889e-214	0.669141	0.924	0.295	3.50016e-210	1	Wfdc18
23	5.86593e-212	0.635162	0.992	0.372	1.06443e-207	1	Mfge8
24	1.86198e-196	0.545463	0.913	0.291	3.37875e-192	1	Fcgbp
25	5.76311e-189	0.506283	0.994	0.334	1.04577e-184	1	Lcn2
26	1.39562e-188	0.560205	0.989	0.39	2.53249e-184	1	Trf
27	2.27215e-188	0.400385	0.783	0.179	4.12305e-184	1	Barx2
28	2.49939e-178	0.468131	0.872	0.251	4.53539e-174	1	Creb5
29	1.1945e-162	0.376615	0.876	0.289	2.16754e-158	1	Atp2b1
30	7.09302e-162	0.499107	0.991	0.677	1.2871e-157	1	Cst3
31	5.1209e-158	0.486175	0.964	0.529	9.29238e-154	1	Efhd2
32	5.9304e-157	0.41604	1	0.761	1.07613e-152	1	Plet1
33	2.77217e-140	0.484015	0.972	0.665	5.03039e-136	1	Pmepa1
34	2.18428e-138	0.521725	0.99	0.796	3.96359e-134	1	Basp1
35	1.22203e-131	0.424162	0.895	0.433	2.2175e-127	1	Apoe
36	5.95133e-121	0.395743	0.989	0.82	1.07993e-116	1	Nfib
37	5.4506e-110	0.383225	0.855	0.417	9.89066e-106	1	Scd1
38	2.10348e-108	0.385368	0.63	0.2	3.81698e-104	1	Tnfaip2
39	2.85733e-105	0.382222	0.988	0.826	5.18491e-101	1	Ahnak
40	4.73584e-99	0.343862	0.993	0.888	8.59366e-95	1	Zfos1
41	5.44583e-205	1.59859	0.998	0.502	9.882e-201	2	Lcn2
42	1.61268e-193	1.23701	0.998	0.77	2.92637e-189	2	Mgst1
43	2.13341e-193	1.63608	0.998	0.542	3.87129e-189	2	Trf
44	3.20557e-180	1.80323	0.984	0.479	5.81683e-176	2	Csn3
45	2.14366e-164	1.13774	0.991	0.916	3.88989e-160	2	Dbi
46	6.37053e-164	1.36084	0.998	0.53	1.156e-159	2	Mfge8
47	1.799e-147	1.44845	0.991	0.824	3.26447e-143	2	Plet1
48	8.21096e-144	1.22863	0.98	0.504	1.48996e-139	2	Igfbp5
49	9.73941e-138	1.48915	0.998	0.756	1.76731e-133	2	Cst3
50	5.81104e-119	1.13177	0.906	0.497	1.05447e-114	2	Cd14
51	2.55117e-118	1.124	0.906	0.452	4.62935e-114	2	Fcgbp
52	3.34331e-110	1.81496	0.841	0.434	6.06677e-106	2	Spp1
53	2.01927e-106	1.08823	0.987	0.8	3.66417e-102	2	Phlda1
54	1.51341e-105	1.37198	0.902	0.459	2.74623e-101	2	Wfdc18
55	4.78076e-78	1.46168	0.787	0.466	8.67517e-74	2	Cyr61
56	3.05522e-77	0.94996	0.987	0.882	5.54401e-73	2	Tm4sf1
57	6.7157e-72	0.990219	0.812	0.485	1.21863e-67	2	Dusp5
58	1.23405e-70	0.934436	0.649	0.283	2.2393e-66	2	Cck
59	1.39033e-41	1.36477	0.562	0.277	2.52289e-37	2	Ltf
60	5.49417e-40	0.923352	0.55	0.299	9.96972e-36	2	Ifi202b
61	2.78388e-33	0.884488	1	0.879	5.05163e-29	3	Wfdc2
62	1.3126e-28	0.778609	1	0.933	2.38185e-24	3	Gpx3
63	2.91963e-26	0.538424	1	0.905	5.29796e-22	3	Dkkl1
64	3.02457e-26	0.646432	0.992	0.762	5.48839e-22	3	Cxcl15
65	7.317e-26	0.532002	1	0.998	1.32774e-21	3	B2m
66	4.71454e-25	0.582332	0.926	0.639	8.55501e-21	3	Slc5a5
67	1.81883e-23	0.594532	1	0.95	3.30046e-19	3	Tmem176a
68	3.54031e-23	0.604823	1	0.894	6.42424e-19	3	Hist1h2bc
69	3.60063e-22	0.623088	1	0.874	6.53371e-18	3	Ly6d
70	5.24211e-21	0.562688	1	0.922	9.51233e-17	3	Aqp5
71	8.01218e-21	0.658419	1	0.971	1.45389e-16	3	Tmed3
72	1.01203e-20	0.57574	1	0.897	1.83644e-16	3	Ly6a
73	1.10486e-20	0.643402	0.802	0.483	2.00487e-16	3	Nrxn3
74	2.57399e-20	0.544746	1	0.895	4.67075e-16	3	Slc12a2
75	2.93986e-20	0.57681	0.992	0.816	5.33466e-16	3	Tmem158
76	1.21146e-18	1.20024	0.868	0.731	2.19831e-14	3	Dcn
77	5.85482e-13	0.56897	0.967	0.893	1.06242e-08	3	Nupr1
78	1.26938e-11	0.560092	0.76	0.542	2.30341e-07	3	Ly6c1
79	2.11982e-10	0.67526	0.777	0.606	3.84662e-06	3	Col3a1
80	2.56139e-09	0.704718	0.975	0.925	4.64789e-05	3	Gsn
