# Supplementary material for: Single-cell RNA-sequencing analysis of estrogen- and endocrine-disrupting chemical-induced reorganization of mouse mammary gland
Source: Commun Biol. 2019 Nov 5;2:406. doi: 10.1038/s42003-019-0618-9 (PMC6831695; doi:10.1038/s42003-019-0618-9)
Supplement: Supplementary file 5 — Supplementary Data 3 [file 42003_2019_618_MOESM5_ESM.xlsx]

## Sheet: 070909 PBDE In Vivo Supplementa
	p_val	avg_logFC	pct.1	pct.2	p_val_adj	cluster	gene
1	0	1.50425	0.999	0.701	0	0	Pi16
2	0	1.4519	0.945	0.56	0	0	Igfbp5
3	0	1.27953	0.539	0.052	0	0	Mrgprg
4	0	1.13176	0.821	0.367	0	0	Gm12840
5	0	1.07997	0.841	0.237	0	0	Smpd3
6	0	1.01721	0.942	0.401	0	0	Sema3c
7	0	1.01004	0.979	0.418	0	0	Anxa3
8	0	0.954949	0.776	0.214	0	0	Aldh1a3
9	0	0.893852	0.809	0.239	0	0	Car8
10	0	0.882011	0.737	0.199	0	0	Pcsk6
11	0	0.878698	0.99	0.648	0	0	Col14a1
12	0	0.856372	0.998	0.677	0	0	C3
13	0	0.851028	0.902	0.433	0	0	Qpct
14	0	0.848473	0.765	0.216	0	0	Efhd1
15	0	0.84477	0.736	0.262	0	0	Tmem100
16	0	0.83361	0.848	0.364	0	0	Procr
17	0	0.828098	0.801	0.445	0	0	Nr4a1
18	0	0.820078	0.956	0.475	0	0	Ackr3
19	0	0.814015	0.982	0.654	0	0	Igfbp4
20	1.81954e-258	0.836498	0.482	0.154	3.30174e-254	0	Ptgs2
21	0	1.84551	0.635	0.144	0	1	Cxcl14
22	0	1.83136	0.715	0.161	0	1	Fabp4
23	0	1.5369	0.992	0.853	0	1	Lpl
24	0	1.49079	0.958	0.443	0	1	Col4a1
25	0	1.20304	0.868	0.328	0	1	Col5a3
26	0	1.17757	0.865	0.294	0	1	Col4a2
27	0	1.16438	0.965	0.478	0	1	Sparcl1
28	0	1.04072	0.932	0.672	0	1	Col6a3
29	0	0.962263	0.999	0.982	0	1	Col3a1
30	0	0.770054	0.486	0.111	0	1	Nrep
31	0	0.758061	0.969	0.805	0	1	Col6a2
32	0	0.721378	0.748	0.245	0	1	Col15a1
33	0	0.709361	0.314	0.017	0	1	Cd36
34	4.79841e-308	0.862793	0.981	0.882	8.7072e-304	1	Zfp36
35	1.01698e-295	0.711625	0.703	0.239	1.84541e-291	1	Fbln7
36	3.19229e-269	0.816447	1	0.999	5.79272e-265	1	Gsn
37	6.84048e-219	0.878256	0.607	0.272	1.24127e-214	1	Smoc2
38	2.76367e-175	0.705906	0.435	0.156	5.01495e-171	1	Insig1
39	2.25919e-111	1.0931	0.725	0.565	4.09953e-107	1	Dnajb1
40	1.48568e-74	0.777665	0.45	0.261	2.69591e-70	1	Serpine1
41	0	1.04766	0.708	0.209	0	2	Akr1c18
42	0	0.822595	0.962	0.478	0	2	Sfrp4
43	0	0.729368	0.981	0.492	0	2	Anxa3
44	1.70047e-267	0.655664	0.963	0.537	3.08567e-263	2	Ackr3
45	1.0236e-260	0.632166	0.991	0.804	1.85742e-256	2	Metrnl
46	6.56741e-260	0.521719	0.993	0.846	1.19172e-255	2	Serpinb6a
47	5.12918e-252	0.550604	0.888	0.421	9.3074e-248	2	Dpp4
48	5.8314e-244	0.560534	0.992	0.752	1.05817e-239	2	Pcolce2
49	2.23596e-243	0.61066	0.995	0.9	4.05737e-239	2	Gpx3
50	2.58688e-241	0.645227	0.988	0.659	4.69414e-237	2	Ifi27l2a
51	4.2531e-240	0.702865	0.898	0.572	7.71768e-236	2	Pla1a
52	8.40887e-239	0.563108	0.984	0.784	1.52587e-234	2	Csrp2
53	1.1144e-236	0.520818	0.953	0.47	2.02219e-232	2	Sema3c
54	1.54919e-202	0.549965	0.631	0.242	2.81116e-198	2	Rtn1
55	8.57243e-201	0.809257	0.732	0.374	1.55555e-196	2	Hmox1
56	3.85476e-133	0.653533	0.672	0.377	6.99485e-129	2	Id2
57	6.07432e-133	0.563715	0.862	0.565	1.10225e-128	2	Has1
58	4.80188e-112	0.591096	0.78	0.486	8.71349e-108	2	Ptx3
59	9.05309e-104	1.15461	0.598	0.366	1.64277e-99	2	Ccl2
60	3.13839e-99	0.6247	0.743	0.507	5.69492e-95	2	Ccl7
61	0	1.93826	0.555	0.084	0	3	Mfap4
62	0	1.65111	0.468	0.025	0	3	Crabp1
63	0	1.6263	0.78	0.308	0	3	Spon1
64	0	1.62409	0.307	0.012	0	3	Igfbp2
65	0	1.51502	0.62	0.11	0	3	Ifitm1
66	0	1.22809	0.721	0.16	0	3	Mdk
67	0	1.16884	0.785	0.218	0	3	Sfrp1
68	0	1.13628	0.509	0.111	0	3	Cthrc1
69	0	1.03886	0.935	0.423	0	3	Bgn
70	0	1.00709	0.419	0.045	0	3	Pla2g7
71	0	0.990697	0.998	0.765	0	3	Igfbp7
72	0	0.97452	0.726	0.23	0	3	Enpp2
73	0	0.969394	0.793	0.271	0	3	Col15a1
74	0	0.961752	0.581	0.117	0	3	Fxyd6
75	3.34385e-299	1.09458	0.87	0.592	6.06774e-295	3	Tcf4
76	6.90528e-288	0.98374	0.729	0.278	1.25303e-283	3	Hsd11b1
77	1.73896e-259	0.991744	0.86	0.526	3.15551e-255	3	Gas1
78	3.27723e-246	1.57757	0.881	0.844	5.94686e-242	3	Postn
79	7.54649e-210	1.0006	0.789	0.435	1.36939e-205	3	Penk
80	3.94168e-137	1.0483	0.81	0.601	7.15257e-133	3	Apod
81	0	1.80013	0.83	0.222	0	4	Gas6
82	0	0.834577	0.455	0.034	0	4	Agt
83	8.75414e-266	1.126	0.658	0.136	1.58853e-261	4	Tmem176b
84	2.54114e-208	0.873505	0.445	0.072	4.61115e-204	4	Tmem176a
85	1.62144e-205	1.31804	0.69	0.22	2.94227e-201	4	Gdf10
86	9.65076e-196	1.08037	0.54	0.121	1.75123e-191	4	F3
87	4.16163e-184	1.34385	0.831	0.412	7.5517e-180	4	C4b
88	2.56862e-166	0.961653	0.624	0.198	4.66102e-162	4	C2
89	2.54997e-152	1.13886	0.637	0.202	4.62717e-148	4	Inmt
90	1.01784e-145	1.12837	0.587	0.182	1.84698e-141	4	Mgp
91	1.35013e-135	0.837189	0.955	0.719	2.44995e-131	4	Cygb
92	4.25731e-134	0.935088	0.595	0.204	7.72532e-130	4	Gpnmb
93	1.97031e-128	1.19024	0.945	0.722	3.57533e-124	4	Cxcl12
94	1.6311e-118	0.779651	0.989	0.913	2.9598e-114	4	Gpx3
95	4.64701e-111	0.752302	0.74	0.377	8.43246e-107	4	Nrp1
96	6.61788e-101	0.780691	0.865	0.614	1.20088e-96	4	Apod
97	3.94736e-89	0.800966	0.68	0.352	7.16288e-85	4	Tgfbi
98	1.2777e-72	0.786444	0.432	0.17	2.31851e-68	4	Serpina3n
99	6.02611e-64	0.826057	0.884	0.77	1.0935e-59	4	Ctsk
100	1.42043e-24	0.771246	0.383	0.223	2.57751e-20	4	Il6
101	1.08146e-246	1.36215	0.822	0.266	1.96241e-242	5	Enpp2
102	5.75349e-217	1.37078	0.908	0.458	1.04403e-212	5	Penk
103	4.58277e-185	1.77513	0.884	0.505	8.31589e-181	5	Apoe
104	2.96014e-171	1.06115	0.945	0.467	5.37147e-167	5	Bgn
105	9.51142e-166	1.20334	0.805	0.368	1.72594e-161	5	Lox
106	5.92934e-165	0.913306	0.997	0.786	1.07594e-160	5	Igfbp7
107	7.52656e-157	1.08418	0.91	0.612	1.36577e-152	5	Apod
108	3.25996e-148	1.11482	0.903	0.648	5.91553e-144	5	Fbln1
109	6.01128e-130	1.05743	0.542	0.16	1.09081e-125	5	Ifitm1
110	3.30297e-128	0.863785	0.694	0.274	5.99357e-124	5	Sfrp1
111	7.8626e-122	0.939568	0.705	0.32	1.42675e-117	5	Hsd11b1
112	9.60369e-120	0.904548	0.959	0.82	1.74268e-115	5	Fosb
113	1.54761e-118	1.35595	0.382	0.09	2.80829e-114	5	Rgcc
114	3.54471e-112	1.27312	0.575	0.208	6.43224e-108	5	Inmt
115	3.51608e-105	1.33399	0.684	0.365	6.38028e-101	5	Igfbp3
116	1.67612e-80	1.13208	0.855	0.787	3.04149e-76	5	Fgl2
117	5.64043e-77	1.19805	0.435	0.162	1.02351e-72	5	Thbs1
118	4.8482e-68	0.864746	0.604	0.347	8.79754e-64	5	Gadd45b
119	2.30312e-37	0.912181	0.674	0.568	4.17925e-33	5	Gas1
120	1.57009e-16	1.12798	0.485	0.385	2.84909e-12	5	Hspa1a
121	2.12489e-83	2.55558	0.413	0.024	3.85583e-79	6	Tagln
122	7.35116e-75	1.77471	0.286	0.013	1.33394e-70	6	Fcer1g
123	2.95878e-37	3.04674	0.317	0.033	5.369e-33	6	Acta2
124	1.38095e-36	3.21724	0.286	0.027	2.50587e-32	6	H2-Eb1
125	3.74058e-34	1.53536	0.683	0.169	6.78765e-30	6	Tmem176b
126	4.36364e-28	3.39601	0.349	0.052	7.91827e-24	6	H2-Ab1
127	4.65961e-28	2.17464	0.349	0.052	8.45532e-24	6	Tpm2
128	3.00226e-26	2.9063	0.254	0.029	5.4479e-22	6	Lyz2
129	5.36146e-26	1.70792	0.27	0.033	9.72891e-22	6	Fxyd3
130	2.62869e-25	1.4672	0.333	0.052	4.77003e-21	6	Nr4a2
131	2.9164e-22	3.55404	0.302	0.048	5.29209e-18	6	H2-Aa
132	2.15153e-21	4.43331	0.317	0.055	3.90417e-17	6	Cd74
133	7.69372e-21	1.60757	0.524	0.162	1.3961e-16	6	Csrp1
134	2.86543e-17	1.47386	0.27	0.048	5.1996e-13	6	Vps37b
135	3.05145e-14	1.81841	0.476	0.182	5.53717e-10	6	Marcksl1
136	1.39533e-13	2.21601	0.286	0.066	2.53196e-09	6	Cxcl2
137	2.1341e-13	1.64437	0.46	0.174	3.87254e-09	6	Srgn
138	5.71332e-08	1.43923	0.349	0.143	0.00103674	6	Hspb1
139	4.65307e-07	1.75193	0.635	0.529	0.00844345	6	Apoe
140	3.36011e-06	1.91717	0.413	0.23	0.0609725	6	Myl9
