# Supplementary material for: Single-cell RNA-sequencing analysis of estrogen- and endocrine-disrupting chemical-induced reorganization of mouse mammary gland
Source: Commun Biol. 2019 Nov 5;2:406. doi: 10.1038/s42003-019-0618-9 (PMC6831695; doi:10.1038/s42003-019-0618-9)
Supplement: Supplementary file 6 — Supplementary Data 4 [file 42003_2019_618_MOESM6_ESM.xlsx]

## Sheet: 070219 PBDE In Vivo Supplementa
	p_val	avg_logFC	pct.1	pct.2	p_val_adj	cluster	gene
1	1.1199e-151	1.80174	0.827	0.131	2.03218e-147	0	Klrd1
2	5.42098e-140	1.86981	0.936	0.261	9.83692e-136	0	Nkg7
3	3.17439e-130	1.72802	0.645	0.051	5.76026e-126	0	Klrc1
4	4.06669e-118	1.98527	0.945	0.379	7.37942e-114	0	Ccl5
5	4.53796e-116	2.92744	0.624	0.068	8.23459e-112	0	Gzma
6	5.58965e-115	1.42056	0.566	0.043	1.0143e-110	0	Ncr1
7	5.99791e-113	2.06743	0.598	0.06	1.08838e-108	0	Xcl1
8	1.185e-106	1.6318	0.968	0.54	2.1503e-102	0	AW112010
9	2.73434e-106	1.60772	0.691	0.128	4.96173e-102	0	Serpinb6b
10	1.03702e-102	1.28431	0.763	0.174	1.88177e-98	0	Ctsw
11	4.23141e-102	1.31126	0.688	0.135	7.67832e-98	0	Klrk1
12	2.41708e-101	1.89032	0.61	0.081	4.38603e-97	0	Gzmb
13	6.57524e-99	1.3527	0.775	0.214	1.19314e-94	0	Il2rb
14	5.37606e-98	1.26128	0.5	0.037	9.7554e-94	0	Klrc2
15	2.6723e-97	1.6635	0.72	0.157	4.84916e-93	0	Cd7
16	3.22684e-91	1.44557	0.639	0.132	5.85543e-87	0	Serpinb9
17	6.04413e-77	1.15107	0.671	0.173	1.09677e-72	0	Txk
18	3.40309e-71	1.41172	0.529	0.1	6.17525e-67	0	Spry2
19	1.28577e-66	1.01376	0.364	0.03	2.33316e-62	0	Klre1
20	4.32152e-62	1.55204	0.616	0.191	7.84183e-58	0	Irf8
21	2.14955e-92	1.3344	0.801	0.237	3.90056e-88	1	Cd3d
22	1.16991e-82	1.17257	0.798	0.228	2.12292e-78	1	Cd3e
23	1.95865e-79	1.04766	0.88	0.297	3.55417e-75	1	Cd3g
24	1.67278e-59	1.05791	0.675	0.229	3.03542e-55	1	Gramd3
25	2.64053e-57	1.07013	0.729	0.291	4.79151e-53	1	Lat
26	3.82234e-53	1.11582	0.572	0.176	6.93602e-49	1	Cd28
27	1.63704e-48	0.916472	0.712	0.293	2.97057e-44	1	Ms4a4b
28	1.38992e-46	1.03317	0.747	0.372	2.52216e-42	1	Thy1
29	6.29783e-43	0.832677	0.894	0.642	1.1428e-38	1	Hcst
30	1.80421e-42	0.976458	0.627	0.295	3.27392e-38	1	Ms4a6b
31	6.2408e-42	1.03134	0.493	0.155	1.13246e-37	1	Dusp10
32	4.4345e-41	0.957767	0.695	0.35	8.04684e-37	1	Prkca
33	2.02118e-40	0.864058	0.702	0.346	3.66764e-36	1	Cd2
34	8.7946e-35	0.825617	0.606	0.271	1.59587e-30	1	Gimap6
35	2.09104e-33	0.775237	0.288	0.053	3.79439e-29	1	Lef1
36	2.52065e-33	0.921433	0.538	0.218	4.57397e-29	1	Icos
37	4.19681e-32	0.771033	0.692	0.419	7.61553e-28	1	Fyb
38	6.39801e-28	0.883226	0.404	0.151	1.16098e-23	1	Gtf2i
39	9.70634e-28	0.804194	0.729	0.495	1.76131e-23	1	Klf2
40	8.12512e-16	0.82438	0.26	0.091	1.47439e-11	1	Ccr7
41	2.59126e-153	2.06189	0.742	0.035	4.70209e-149	2	Cd209a
42	4.26882e-149	1.64235	0.868	0.079	7.74621e-145	2	Cfp
43	9.98184e-131	1.706	0.547	0.012	1.8113e-126	2	Mgl2
44	1.76519e-127	1.99321	0.792	0.08	3.20311e-123	2	Tnip3
45	1.92528e-125	1.72985	0.918	0.122	3.49362e-121	2	Ccl9
46	5.19206e-122	2.19443	0.943	0.156	9.42152e-118	2	Wfdc17
47	5.39167e-110	2.24688	0.881	0.152	9.78372e-106	2	Marcksl1
48	1.39011e-100	1.53551	0.969	0.201	2.52249e-96	2	H2-DMb1
49	1.28174e-93	1.79392	0.994	0.256	2.32585e-89	2	H2-Aa
50	1.18093e-92	1.75973	0.987	0.252	2.14291e-88	2	H2-Eb1
51	8.67853e-91	1.33382	0.931	0.188	1.57481e-86	2	Alox5ap
52	4.25824e-89	1.31472	0.918	0.193	7.727e-85	2	H2-DMb2
53	7.30389e-88	1.42387	0.956	0.26	1.32536e-83	2	H2-DMa
54	1.19803e-87	1.78196	0.855	0.174	2.17394e-83	2	Ccl6
55	3.45654e-86	1.43944	0.969	0.226	6.27224e-82	2	Lyz2
56	4.4778e-86	1.77299	0.987	0.302	8.12542e-82	2	H2-Ab1
57	1.05035e-85	1.66519	0.994	0.283	1.90596e-81	2	Cd74
58	2.76553e-68	3.82157	0.302	0.008	5.01834e-64	2	Retnla
59	1.7927e-41	1.92179	0.252	0.018	3.25303e-37	2	Ccl24
60	1.12855e-31	3.00636	0.296	0.046	2.04787e-27	2	Lyz1
61	5.61756e-132	1.63738	0.547	0.01	1.01936e-127	3	Ccdc184
62	5.29364e-116	2.63019	0.547	0.019	9.60583e-112	3	Csf2
63	1.28428e-99	1.51151	0.594	0.042	2.33045e-95	3	Il1rl1
64	4.51261e-96	1.92916	0.414	0.009	8.18859e-92	3	Il5
65	5.9925e-95	2.1937	0.828	0.145	1.0874e-90	3	Gata3
66	4.93654e-70	2.41883	0.617	0.089	8.95784e-66	3	Areg
67	6.08163e-67	1.69943	0.438	0.034	1.10357e-62	3	Hs3st1
68	1.06778e-65	1.93919	0.898	0.304	1.93759e-61	3	Gadd45b
69	9.41136e-65	2.28801	0.836	0.277	1.70779e-60	3	Lmo4
70	7.77211e-55	1.89307	0.969	0.62	1.41033e-50	3	Nfkbia
71	6.68734e-53	2.0545	0.781	0.288	1.21348e-48	3	Furin
72	4.33095e-52	1.41209	0.969	0.703	7.85894e-48	3	Pim1
73	8.37203e-49	1.52219	0.578	0.122	1.51919e-44	3	Gm20186
74	8.78495e-48	1.40171	0.82	0.317	1.59412e-43	3	Fosb
75	1.1048e-45	1.29402	0.57	0.124	2.00477e-41	3	Prr7
76	3.60029e-40	1.40298	0.297	0.027	6.53308e-36	3	Calca
77	7.94486e-38	1.38093	0.625	0.192	1.44167e-33	3	Nfkbid
78	1.29379e-37	1.34786	0.789	0.367	2.34771e-33	3	Uhrf2
79	3.2881e-32	1.51044	0.75	0.362	5.96659e-28	3	Hilpda
80	3.53119e-31	1.33102	0.828	0.515	6.40769e-27	3	Nr4a1
81	2.20317e-89	1.39053	0.793	0.107	3.99786e-85	4	Cd24a
82	1.53329e-79	0.890951	0.479	0.029	2.78232e-75	4	Tnni2
83	5.68146e-65	1.3338	0.818	0.17	1.03096e-60	4	Mef2c
84	4.26892e-51	1.13814	0.876	0.219	7.74638e-47	4	H2-DMb2
85	3.20005e-49	0.896883	0.81	0.195	5.80681e-45	4	Napsa
86	6.0054e-48	0.869101	0.545	0.088	1.08974e-43	4	Pkib
87	7.78651e-47	1.39544	0.562	0.112	1.41294e-42	4	Naaa
88	4.38651e-44	1.05315	0.959	0.281	7.95975e-40	4	H2-Aa
89	1.03755e-40	1.249	0.636	0.171	1.88273e-36	4	Plbd1
90	2.33484e-37	0.831218	0.835	0.237	4.2368e-33	4	H2-DMb1
91	1.21621e-35	0.883146	0.86	0.291	2.20694e-31	4	H2-DMa
92	3.26982e-35	0.956301	0.744	0.228	5.93342e-31	4	Alox5ap
93	7.07419e-31	1.53418	0.942	0.686	1.28368e-26	4	Cst3
94	4.06747e-30	0.875043	0.901	0.596	7.38084e-26	4	Lsp1
95	2.14376e-28	0.9961	0.694	0.234	3.89007e-24	4	Ifi30
96	5.21544e-24	0.842667	0.76	0.369	9.46395e-20	4	Gm2a
97	5.96626e-24	0.815571	0.57	0.194	1.08264e-19	4	Ppt1
98	1.74211e-19	0.890576	0.603	0.279	3.16124e-15	4	Ckb
99	2.87539e-10	0.823817	0.372	0.16	5.21768e-06	4	Tcf4
100	1.32579e-09	1.24831	0.537	0.276	2.40578e-05	4	Bst2
101	1.27563e-84	2.32339	0.952	0.168	2.31476e-80	5	Lst1
102	7.5278e-74	1.39276	0.627	0.052	1.36599e-69	5	Clec4e
103	1.92376e-67	1.75847	0.976	0.207	3.49086e-63	5	Ccl6
104	3.03236e-66	2.73679	0.976	0.269	5.50251e-62	5	Lyz2
105	1.03408e-65	1.4655	0.687	0.082	1.87645e-61	5	Ifitm6
106	3.40665e-59	2.35078	0.928	0.237	6.1817e-55	5	Plac8
107	5.60829e-56	1.45127	0.88	0.196	1.01768e-51	5	Cybb
108	4.72636e-53	1.46968	0.855	0.2	8.57644e-49	5	Ms4a6c
109	7.77065e-52	1.8987	0.867	0.248	1.41006e-47	5	Msrb1
110	1.94645e-51	2.05165	0.964	0.39	3.53204e-47	5	Ifitm3
111	8.01046e-49	1.67321	0.867	0.239	1.45358e-44	5	Ly6e
112	2.46998e-47	1.55064	0.988	0.398	4.48202e-43	5	Ifitm2
113	2.5647e-46	1.50746	0.807	0.176	4.6539e-42	5	Ccl9
114	2.42806e-45	1.39128	0.892	0.234	4.40595e-41	5	Alox5ap
115	7.32308e-41	1.48671	0.446	0.055	1.32885e-36	5	Thbs1
116	1.45683e-40	1.73263	0.952	0.577	2.64357e-36	5	Cebpb
117	1.7051e-37	1.66474	0.988	0.54	3.09407e-33	5	Gpx1
118	7.31555e-37	1.64142	0.952	0.528	1.32748e-32	5	Sat1
119	1.70791e-34	1.97238	0.602	0.138	3.09917e-30	5	Gngt2
120	2.7273e-24	1.43915	0.843	0.43	4.94895e-20	5	Ifi27l2a
121	1.18084e-225	2.18468	0.868	0.008	2.14275e-221	6	Mmp12
122	4.83068e-204	3.23505	0.974	0.025	8.76576e-200	6	C1qa
123	1.77214e-199	3.11797	0.974	0.027	3.21572e-195	6	C1qc
124	3.71644e-193	3.1877	0.961	0.028	6.74385e-189	6	C1qb
125	1.17244e-179	2.01739	0.842	0.019	2.12751e-175	6	Ms4a7
126	3.13485e-90	2.08433	0.987	0.151	5.6885e-86	6	Cxcl16
127	3.20065e-88	1.97939	0.947	0.134	5.80789e-84	6	Aif1
128	1.41933e-87	1.98933	0.974	0.151	2.57551e-83	6	Basp1
129	2.0929e-83	2.15354	0.961	0.156	3.79778e-79	6	Lgmn
130	1.8403e-74	2.55013	0.934	0.152	3.33941e-70	6	Cxcl2
131	6.52177e-73	3.30072	1	0.233	1.18344e-68	6	Apoe
132	1.48078e-70	2.09621	0.974	0.208	2.68703e-66	6	Cd63
133	2.83277e-70	2.17338	0.974	0.238	5.14034e-66	6	Hexb
134	1.14252e-64	2.42864	0.961	0.22	2.07321e-60	6	Cd14
135	8.4532e-59	2.31056	0.961	0.217	1.53392e-54	6	Il1b
136	4.97132e-58	2.45387	0.987	0.351	9.02096e-54	6	Ctss
137	6.0187e-55	2.04289	1	0.328	1.09215e-50	6	Cd74
138	1.86373e-54	1.91391	0.987	0.299	3.38192e-50	6	H2-Eb1
139	3.00915e-41	1.94651	0.974	0.498	5.4604e-37	6	Ctsb
140	1.02959e-34	2.42646	0.75	0.214	1.8683e-30	6	Cxcl1
141	7.9207e-123	1.8673	0.526	0.006	1.43729e-118	7	Cd163l1
142	2.92825e-83	1.48957	0.544	0.021	5.3136e-79	7	Actn2
143	2.95426e-51	0.871234	0.368	0.017	5.3608e-47	7	Blk
144	1.3076e-23	1.31904	0.912	0.399	2.37277e-19	7	Cd3g
145	2.0499e-21	1.2275	0.719	0.216	3.71975e-17	7	Cxcr6
146	1.5223e-19	1.20617	0.807	0.365	2.76236e-15	7	Tmem176a
147	7.11515e-19	1.10667	0.807	0.329	1.29112e-14	7	Cd3e
148	7.81595e-19	1.23817	0.807	0.395	1.41828e-14	7	Ramp1
149	5.54558e-18	1.00277	0.561	0.153	1.0063e-13	7	Ikzf3
150	8.77996e-18	1.20851	0.825	0.379	1.59321e-13	7	Tmem176b
151	9.73412e-17	1.11383	0.965	0.798	1.76635e-12	7	S100a6
152	3.58193e-16	1.11975	0.877	0.552	6.49976e-12	7	S100a4
153	1.95545e-15	0.955257	0.719	0.308	3.54836e-11	7	Capg
154	3.54018e-14	1.17542	0.579	0.225	6.42401e-10	7	Avpi1
155	9.60505e-14	0.974591	0.982	0.773	1.74293e-09	7	Lgals1
156	4.08594e-12	0.889692	0.965	0.887	7.41434e-08	7	Crip1
157	1.19715e-11	0.908014	0.579	0.237	2.17235e-07	7	Il7r
158	3.54752e-11	0.934615	0.649	0.286	6.43732e-07	7	Ramp3
159	3.6476e-09	0.863866	0.579	0.296	6.61893e-05	7	Ckb
160	2.72695e-08	0.835645	0.596	0.317	0.000494832	7	Lmo4
161	5.27878e-108	1.96839	0.929	0.047	9.57887e-104	8	Bgn
162	7.62693e-102	1.82158	0.905	0.049	1.38398e-97	8	Col4a1
163	4.64851e-91	1.9535	0.952	0.067	8.43518e-87	8	Sparcl1
164	1.94149e-82	1.8764	0.976	0.083	3.52303e-78	8	Col6a1
165	1.41769e-60	1.86399	0.952	0.113	2.57253e-56	8	Mmp2
166	5.21385e-56	2.20527	1	0.157	9.46105e-52	8	Lum
167	6.23232e-56	1.97863	0.643	0.048	1.13092e-51	8	Apod
168	6.8854e-55	1.80874	0.833	0.092	1.24942e-50	8	Aebp1
169	3.56529e-52	2.60745	1	0.18	6.46957e-48	8	Col1a1
170	1.6573e-51	2.54094	1	0.192	3.00734e-47	8	Igfbp7
171	5.36698e-46	2.17807	1	0.204	9.73892e-42	8	Rarres2
172	9.37776e-46	2.06142	1	0.201	1.70169e-41	8	Serpinf1
173	2.31186e-45	2.39546	0.976	0.205	4.19511e-41	8	Sparc
174	4.35604e-40	2.09052	0.905	0.172	7.90448e-36	8	Lpl
175	4.00865e-39	2.78486	1	0.299	7.2741e-35	8	Col1a2
176	4.48558e-38	2.27291	0.81	0.134	8.13953e-34	8	Postn
177	3.48681e-32	2.93481	1	0.436	6.32717e-28	8	Col3a1
178	9.0347e-29	2.69945	1	0.578	1.63944e-24	8	Dcn
179	1.1362e-23	2.5787	1	0.845	2.06176e-19	8	Gsn
180	2.97353e-19	2.13003	0.786	0.271	5.39577e-15	8	Gpx3
181	1.58834e-113	1.60061	0.795	0.025	2.88219e-109	9	Rrm2
182	1.03498e-109	1.12265	0.667	0.016	1.87808e-105	9	Ccna2
183	7.25604e-107	1.58005	0.769	0.025	1.31668e-102	9	Birc5
184	6.53874e-106	2.25321	0.949	0.048	1.18652e-101	9	2810417H13Rik
185	3.58525e-77	1.47852	0.795	0.047	6.50579e-73	9	Top2a
186	1.71327e-76	1.14127	0.59	0.021	3.10891e-72	9	Ube2c
187	8.38916e-76	1.18788	0.744	0.04	1.5223e-71	9	Spc24
188	3.75632e-59	2.5417	0.821	0.078	6.81623e-55	9	Hist1h2ap
189	2.22114e-56	1.4849	0.897	0.098	4.03049e-52	9	Cks1b
190	2.34686e-52	2.48983	0.949	0.139	4.25861e-48	9	Stmn1
191	6.67909e-43	1.28376	0.949	0.15	1.21199e-38	9	Dut
192	1.43817e-36	1.49969	0.897	0.169	2.6097e-32	9	H2afx
193	3.76323e-26	1.52716	0.949	0.306	6.82876e-22	9	Hmgn2
194	4.56925e-25	1.14256	0.897	0.238	8.29136e-21	9	Pcna
195	7.01154e-25	2.12938	1	0.491	1.27231e-20	9	Tubb5
196	1.15857e-24	2.25247	0.949	0.442	2.10234e-20	9	Tuba1b
197	1.43995e-23	1.71896	1	0.696	2.61294e-19	9	Hmgb2
198	1.94377e-21	1.22089	1	0.981	3.52717e-17	9	Ptma
199	1.97077e-20	1.19157	0.923	0.381	3.57615e-16	9	Dek
200	1.04946e-18	1.41895	0.949	0.46	1.90434e-14	9	H2afv
201	1.61621e-95	2.291	0.919	0.049	2.93278e-91	10	Meg3
202	1.19896e-80	2.19138	1	0.084	2.17563e-76	10	Pcolce2
203	3.42527e-74	2.297	1	0.093	6.2155e-70	10	Plpp3
204	6.72034e-71	2.17557	1	0.101	1.21947e-66	10	Fstl1
205	1.35346e-62	2.53685	1	0.115	2.45599e-58	10	Igfbp5
206	3.45687e-55	2.22369	1	0.14	6.27283e-51	10	Ccl11
207	3.38257e-53	2.26046	0.973	0.14	6.13802e-49	10	Mfap5
208	5.83964e-50	3.09661	1	0.176	1.05966e-45	10	Clec3b
209	8.90956e-49	2.35288	0.973	0.165	1.61673e-44	10	C3
210	1.19061e-47	2.57582	1	0.182	2.16049e-43	10	Serping1
211	1.32415e-44	2.1976	1	0.203	2.40281e-40	10	Dpt
212	1.7078e-39	2.42951	1	0.234	3.09897e-35	10	Ugdh
213	1.77924e-38	2.72128	1	0.264	3.22861e-34	10	Igfbp6
214	9.01181e-38	2.47518	1	0.269	1.63528e-33	10	Ly6a
215	5.7972e-36	2.2645	1	0.27	1.05196e-31	10	Fn1
216	1.27963e-35	3.09216	1	0.306	2.32203e-31	10	Pi16
217	5.14906e-34	2.17411	1	0.327	9.34349e-30	10	Timp2
218	2.10729e-25	2.5385	1	0.58	3.82389e-21	10	Dcn
219	5.02747e-24	2.39153	1	0.846	9.12284e-20	10	Gsn
220	1.90328e-23	2.40426	1	0.577	3.45368e-19	10	Mt2
