# Supplementary material for: Single-cell RNA-sequencing analysis of estrogen- and endocrine-disrupting chemical-induced reorganization of mouse mammary gland
Source: Commun Biol. 2019 Nov 5;2:406. doi: 10.1038/s42003-019-0618-9 (PMC6831695; doi:10.1038/s42003-019-0618-9)
Supplement: Supplementary file 7 — Supplementary Data 5 [file 42003_2019_618_MOESM7_ESM.xlsx]

## Sheet: Figure 1d 
TEB like structure per area (mm2)
Vehicle	PBDE	E2	E2+PBDE
0	0	0.29998	0.726068
0	0	0.6457	1.25542
0	0	0.398897	0.651165
0	0	0.3295	1.08543
0	0	0.238829	0.545359
0	0	0.496953	0.483513
0	0	0.784643	0.537002
0	0	1.02981	1.32362
0	0	0.396495	0.650975
0	0	0.486245	0.621504

## Sheet: Figure 1e Large
Control	PBDE	E2	E2 + PBDE
0.625152	0.542287	0.603535	1.03557
0.787093	0.529695	1.13134	1.00682
0.297758	0.463804	0.655804	1.31991
0.548974	0.586903	0.830179	0.716777
	0.338472	0.990594	1.61781
	0.899128

## Sheet: Figure 1e Small
Control	PBDE	E2	E2 + PBDE
1.48647	1.31908	0.687359	1.1046
2.21903	1.40271	0.727853	1.19327
0.947412	1.65644	1.40162	2.14486
1.68915	1.6076	1.42917	0.999143
	1.12492	0.529456	1.67718
	2.40312

## Sheet: Figure 1e Total
Control	PBDE	E2	E2 + PBDE
2.11162	1.86136	1.29089	2.14017
3.00612	1.93241	1.85919	2.20009
1.24517	2.12025	2.05742	3.46477
2.23812	2.19451	2.25935	1.71592
	1.46339	1.52005	3.295
	3.30225

## Sheet: Figure 4e Vehicle
V/T/None	V/T/Low	V/T/High	V/EB/None	V/EB/Low	V/EB/High
89	11	0	100	0	0
92	8	0	80	20	0
84	16	0	100	0	0
84	16	0	100	0	0

## Sheet: Figure 4e E2
E2/T/None	E2/T/Low	E2/T/High	E2/EB/None	E2/EB/Low	E2/EB/High
44	39	17	18	55	27
25	57	17	17	44	39
9	41	50	13	19	69
31	54	15	67	33	0

## Sheet: Figure 4e E2 + PBDE
E2+P/T/None	E2+P/T/Low	E2+P/T/High	E2+P/EB/None	E2+P/EB/Low	E2+P/EB/High
27	41	32	27	47	27
21	44	35	0	30	70
38	45	17	23	46	31
21	61	18	25	42	33
23	37	40	31	0	69
5	42	53	33	33	33
